# Supplementary material for: Hazardous volcanic CO2 diffuse degassing areas – A systematic review on environmental impacts, health, and mitigation strategies
Source: iScience. 2024 Sep 19;27(10):110990. doi: 10.1016/j.isci.2024.110990 (PMC11490718; doi:10.1016/j.isci.2024.110990)
Supplement: Table S2. Data extracted from the selected peer-reviewed articles with the main impacts and mitigation strategies applied on diffuse CO2 degassing zones (n.m. – not measured; n.e. – not explored) — All concentration values were converted in ppm, and soil CO2 fluxes into g m−2 d−1. Soil gas concentrations were measured at different depths (from 0.2 m to about 1 m depth). [file mmc3.xlsx]

## Sheet: TableS2
Study site			Maximum CO2				Impacts and vulnerabilities				Recommended mitigation strategies
Country/Region	Volcanic system	State of activity	Indoor air (ppm)	Outdoor air (ppm)	Soil concentration (ppm)	Soil flux (g m-2 d-1)	Buildings or other infrastructure	Environment		Population (health/fatalities)
(Reference)								Soil, vegetation and microbiota	Fauna
Portugal/Azores (25)	Furnas	Quiescent	300000	400000	1000000	n.m.	Yes	n.e.	Death of animals (birds, cattle, dogs) in trenches and caves	Persons feeling nausea and vomiting	Improvement of building resistance to gas entry (gas-proof membrane, ventilated subfloor void, sealing gaps in the foundations). Monitor houses located in the anomalous degassing zones
Portugal/Azores (28)	Furnas	Quiescent	n.m.	609	1000000	n.m.	n.e.	Plants record 14C and 13C imprint of magma-derived CO2. Plants are depleted in 14C and enriched in 13C. Preclude dating samples with 14C	n.e.	n.e.	-
Portugal/Azores (14)	Furnas	Quiescent	208000	n.m.	946000	1313	Yes	n.e.	n.e.	n.e.	Construction rules: raised floors, impermeable membranes, natural ventilation
Portugal/Azores (26)	Furnas	Quiescent	n.m.	800000	n.m.	> 25 000	Buildings (indoor air)	n.e.	Death of small animals (birds, chicken, cats) in depressed areas	n.e.	Degassing maps as tools for land-use planners
Portugal/Azores (24)	Furnas	Quiescent	n.m.	n.m.	n.m.	> 25 000	Buildings (indoor air)	n.e.	n.e.	Respiratory restrictions and COPD (Chronic obstructive pulmonary disease) of exposed individuals	Construction of natural/forced ventilation systems, as well as follow-up health programs in order to provide medical counseling (when applicable)
Portugal/Azores (13)	Furnas	Quiescent	196000	n.m.	87000	2235	Buildings (indoor air)	n.e.	No	n.e.	"Gas-resistant" construction rules: avoid basements, natural ventilation in all the rooms. Meteorological forecasts as proxy of indoor CO2 increases. Educational activities to inform population of the diffuse degassing permanent hazard
Portugal/Azores (29)	Furnas	Quiescent	208000	n.m.	n.m.	> 25 000	Buildings (indoor air)	n.e.	n.e.	n.e.	Land-use planning legislation that accounts with CO2 risk maps. Avoid constructions on degassing areas with clear volcanic CO2 input. Implementation of "gas-resistant" codes (natural and/or artificial ventilation systems, installation of positive-pressure air-conditioning, impermeable membranes). Installation of real-time monitoring and alarm sustems
Portugal/Azores (27)	Furnas	Quiescent	n.m.	n.m.	n.m.	> 25 000	n.e.	Alteration of lichens exposed to high CO2 degassing	n.e.	n.e.	-
Portugal/Azores (30)	Sete Cidades	Quiescent	174000	n.m.	22000	n.m.	Buildings (indoor air)	n.e.	n.e.	Symptoms as headache, dizziness, tiredness, breathing difficulties	Structural alterations in the building to increase ventilation (windows, blinds)
	Fogo	Quiescent	80000	n.m.	24000	n.m.	Buildings (indoor air)	Bared soils, reduced vegetation	Small animals found dead in depressions and low-ventilated areas	n.e.	Structural alterations in the buildings to avoid entering of gas through pipes (e.g. introduce siphon drains)
Portugal/Azores (31)	Fogo	Quiescent	n.m.	1856	n.m.	5427	Buildings (indoor air)	Bared soils, reduced vegetation	Small animals found dead in depressions and low-ventilated areas	n.e.	Couple CO2 distribution maps and gas dispersion models to be used for land-use planning and hazard assessment
Italy (32)	Campi Flegrei	Quiescent	n.m.	n.m.	n.m.	1412	n.e.	14C depletion in plants (grass)	n.e.	n.e.	-
Italy (33)	Colli Albani (Cava dei Seci)	Quiescent	n.m.	n.m.	927000	746	Buildings (indoor air)	n.e.	Dead of 30 cows and some sheep due to CO2 asphyxiation	n.e.	Land-use planners should incorporate soil gas and/or gas flux measurements in the environmental assessment of areas of possible risk
Italy (34)	Colli Albani	Quiescent	n.m.	6000	n.m.	108000	Buildings (indoor air)	n.e.	Animals died (mainly at dawn)	Lethal incident in a high CO2 small depression	Prohibition of access to dangerous sites. Automatic ventilation of basements associated to a monitoring system. Map potential gas hazard zones. Informative booklets with precautionary measures
Italy (35)	Colli Albani/Mt. Sabatini	Quiescent	~320 000	n.m.	n.m.	46924	Buildings (indoor air)	n.e.	n.e.	n.e.	Temporal dislodgement. Installation of automatic ventilation systems and introduction of an impermeable layer below buildings
Italy (36)	Colli Albani	Quiescent	n.m.	n.m.	n.m.	> 100	n.e.	n.e.	Hundreds of animals fatalities (cows, toads, lone foxes)	19 fatalities	Avoid regions of low topography as well as avoid activities with breathing at ground surface
Italy (37)	Colli Albani	Quiescent	n.m.	580000	n.m.	36000	Buildings (indoor air)	n.e.	Small animals (cats, birds, foxes, wild pigs) found dead within depressions	Lethal incident	-
Italy (40)	Colli Albani	Quiescent	n.m.	> 50 000	n.m.	6425	Gas blowout from shallow boreholes	n.e.	Small dead mammals	n.e.	Proper cementation of the boreholes. Use of blow out preventers (BOP), dense drilling mud and well-head cementation when performing shallow boreholes
Italy (15)	Colli Albani	Quiescent	150000	860000	> 250 000	899	Buildings (indoor air)	n.e.	Small dead animals (birds, reptiles, insects)	Unconsciousness of 4 persons, 1 died after prolonged coma	Hazard mapping for land-use planning. Soil CO2 concentration from 10 000 to 50 000 ppm requires the adotpion of specific structural actions on the buildings. Areas with soil CO2 > 50 000 ppm are considered no building areas. Ventilation systems for basement and ground floor rooms. Monitoring and alarm systems installed in public buildings. Periodic campaigns aimed at increase risk awareness of th…
Italy (41)	Colli Albani	Quiescent	n.m.	n.m.	976000	19400	10 gas blowouts from drilled wells (1986 - 2016)	Lack of vegetation	Several death animals (wild pigs, dogs) in the anomalous degassing areas. Dead animals (cats, foxes, birds) close to the wellheads	Dead of 2 persons	Cementation of the boreholes
Italy (38)	Colli Albani	Quiescent	1117	2550	962000	13638	Buildings (indoor air)	n.e.	n.e.	n.e.	Installation of early warning alarm systems to continuously monitor indoor CO2 and H2S
Italy (39)	Colli Albani	Quiescent	80000	20000	n.m.	10743	Buildings (indoor air)	n.e.	Cows, sheep and several small mammals died	One person died	-
Italy (42)	Colli Albani	Quiescent	n.m.	310000	n.m.	66800	Three gas blowouts during well drilling (2020-2021). Evacuation of 12 families from their houses (hazardous indoor CO2)	n.e.	Dead of several animals (birds, cats, foxes, reptiles)	n.e.	Cementation of the boreholes. Ongoing monitoring of the volcanic system
Italy (43)	Colli Albani	Quiescent	n.m.	1222	n.m.	n.m.	n.e.	n.e.	n.e.	Lethal concentrations of CO2 were occasionally reported at ≤1 m height above the ground when the wind ceased to blow	Carbon isotopic data is important to identify gas sources and should be used to ellaborate hazard maps
Italy (16)	Colli Albani	Quiescent	229000	420000	900000	40040	Swelling of the living room floor and in the courtyard of a building. Partial collapse of some roads	n.e.	Dozen of animals killed by the gas	Increased risk of mortality (cardiovascular diseases) and increase emergency room visits for diseases of central nervous system	Some houses evacuated. Informative campaign with distribution of a brochure (done only once in 2010 and not repeated)
Italy (44)	Etna (flank)	Active	n.m.	n.m.	n.m.	500	Water galleries (length > 1000 m) and wells (2 m diameter and excavated up to 400 m) accumulate high CO2 concentrations	n.e.	n.e.	One fatality reported in a water gallery	Identify all the galleries and wells existing in the anomalous degassing areas, and control if they are abandoned. Implementation of warning signs and all possible accesses closed
Italy (45)	Latera	Inactive (geothermal area)	n.m.	n.m.	1000000	> 3 000	n.e.	Absence of vegetation. Some acid-tolerant grasses resist. Reduced microbial activity	n.e.	n.e.	-
Italy (46)	Latera	Inactive (geothermal area)	n.m.	n.m.	956000	n.m.	n.e.	Reduced number of plants and fungi in high CO2 area. Microbial activity dominated by anaerobic and acidophilic microorganisms	n.e.	n.e.	-
Italy (47)	Pantelleria	Quiescent	n.m.	300000	950000	4700	Buildings (indoor air)	At CO2 concentrations exceeding 180 000 - 200 000 ppm plants occurred only in small sparsely groups; when concentrations reached 350 000 –400 000 or more, vegetation was extremely scarce or even absent	Small dead animals.	n.e.	-
Italy (48)	Stromboli	Active	n.m.	n.m.	400000	17800	One building exposed to high CO2 degassing	n.e.	Dead of small animals close to a mofette (Pizzillo area)	n.e.	-
Italy (49)	Vulcano	Quiescent	> 1 000	n.m.	n.m.	n.m.	n.e.	n.e.	n.e.	n.e.	Ellaboration of hazard maps
Italy (50)	Vulcano	Quiescent	98000	> 80 000	n.m.	40500	Buildings (indoor air)	Absence of vegetation	n.e.	Yes	Dissemination of information on protection measures to prevent accidents
Italy (51)	Vulcano	Quiescent	n.m.	2400	n.m.	> 2 000	Buildings (indoor air)	n.e.	n.e.	Long-term exposure can result in chronic health problems for the occupants of the exposed buildings, who may even be unaware of their houses’ exposure	-
Italy (52)	Vulcano	Quiescent	n.m.	n.m.	n.m.	~40 000	n.e.	n.e.	n.e.	n.e.	Understanding the influence of meteorological parameters is crucial to develop degassing hazard maps
Italy (53)	Vulcano	Quiescent	n.m.	> 10 000	n.m.	5782	n.e.	n.e.	n.e.	A child was seriously intoxicated/asphyxiated by the emitted gases. In 1998 two children died by asphyxiation	Continuous monitoring of soil gas fluxes and air gas concentrations in real-time
Italy (54)	Vulcano	Unrest	n.m.	n.m.	n.m.	5467	n.e.	n.e.	Small animals (reptiles, birds) died	n.e.	Synchronous measurements of soil CO2 fluxes and air CO2 concentrations to establish a warning system for gas hazards
Italy (55)	Vulcano	Quiescent	10000	n.m.	n.m.	n.m.	n.e.	n.e.	n.e.	n.e.	Relocation of population during increase volcanic outgassing. Implementation of the on-site gas hazard monitoring network. Integrate monitoring of soil CO2 fluxes, outdoor air CO2 concentration, and weather variables to estimate the gas hazard
		Unrest	>10 000	4000	n.m.	1261	Buildings (indoor air)	n.e.	n.e.	n.e.
Germany (58)	East Eifel (Laacher See)	Quiescent	n.m.	n.m.	~900 000	~550	n.e.	Bare soils. Grasses are more tolerant to high soil CO2. Microbial shift towards anaerobic and acidotolerant to acidophilic species	n.e.	n.e.	-
Germany (57)	East Eifel (Laacher See)	Quiescent	n.m.	n.m.	>900 000	~550	n.e.	Reduced aeration of the soils and increased soil acidification. Threshold for changes on the environment defined between 100 000 and 200 000 ppm, which result on development of anaerobic microhabitats and decrease on microbial cell numbers	n.e.	n.e.	-
Germany (56)	East Eifel (Laacher See)	Quiescent	n.m.	n.m.	1000000	26400	n.e.	Decrease on plant coverage and diversity in areas with high soil CO2	n.e.	n.e.	-
Greece (59)	Methana	Quiescent	200000	n.m.	966000	894	n.e.	n.e.	Dead of small animals (insects, small rodents and reptiles) in the vicinities of a hole that is about 1.5 m deep and 1 m in diameter	n.e.	-
France (60)	Massif Central	Quiescent	550 000 (manhole)	n.m.	1000000	n.m.	Buildings (indoor air)	n.e.	n.e.	n.e.	For existing buildings: reduce gas entrance or dilute the gas by fresh air supply. For future buildings: inform workers and use safety gas detectors. Correctives and preventives measures used to protect building from radon could be adapted for other gas from the ground
Spain/Canary Islands (61)	Cumbre Vieja	Active	n.m.	n.m.	n.m.	449500	Buildings (indoor air)	Agricultural fields affected	n.e.	n.e.	-
Spain/Canary Islands (62)	Cumbre Vieja	Active	200000	> 50 000	n.m.	n.m.	Buildings (indoor air)	Cultivated lands affected	n.e.	n.e.	Installation of indoor air CO2 monitoring network with large number of stations with automatic alert system and forced air ventilation systems
Spain/Canary Islands (63)	Cumbre Vieja	Active	n.m.	690000			Buildings (indoor air)	Banana plantation with approximately 4 200 m2 affected	Dead animals found in the area	n.e.	-
Costa Rica (64)	Turrialba	Active	n.m.	n.m.	n.m.	n.m.	n.e.	Increase in vegetation kill zone area (2007-2008) should be at least partly due to soil CO2 diffuse degassing	n.e.	n.e.	-
Costa Rica (65)	Irazú and Turrialba	Active	n.m.	n.m.	n.m.	43.4	n.e.	Incorporation of volcanic CO2 into the biomass. Functional response of some species (increase stomatal conductance and chlorophyll concentration)	n.e.	n.e.	-
Ecuador (66)	Cuicocha	Quiescent	n.m.	n.m.	n.m.	n.m.	n.e.	Dead vegetation	n.e.	Death of 6 persons by CO2 in a thermal-spa (5 km south of Cuicocha Volcano)	Real-time CO2 flux monitoring
USA (67)	Mammoth Mountain	Quiescent	n.m.	n.m.	960000	n.m.	n.e.	Tree-kill area (~30 ha in 1994)	n.e.	n.e.	-
USA (68)	Mammoth Mountain	Quiescent	n.m.	n.m.	900000	31000	n.e.	Tree-kill areas (~50 ha in the summer 1995)	n.e.	Severe symptoms of asphyxia	-
USA (69)	Mammoth Mountain	Quiescent	250 000 (snow cabin)	700 000 (snow pit)	720000	> 30 000	Buildings (indoor air)	Tree-kill area (at least 40 ha in 1996)	n.e.	n.e.	Close of a campground in the tree-kill area. Map and real-time monitoring the CO2 diffuse degassing areas
USA (71)	Mammoth Mountain	Quiescent	n.m.	700 000 (snow pit)	n.m.	n.m.	n.e.	n.e.	n.e.	Death of one skier by acute pulomonary edema, consistent with asphyxiation	-
USA (70)	Mammoth Mountain	Quiescent	n.m.	700000	n.m.	n.m.	n.e.	n.e.	Rodents and birds found death	A skier died in a depression with about 700 000 ppm of CO2	-
DR Congo/Virunga area (72)	Nyiragongo and Nyamulagira	Active	n.m.	n.m.	700000	n.m.	n.e.	Specific vegetation depending on the CO2 concentration. For CO2 > 500 000 ppm vegetation does not develop (bare and weathered rocks; acidified soils)	Dead animals (mostly insects, birds, goats, dogs). However, in some cases also cows and monkeys	Number of deaths not available, however should occur every year. For example, 37 deaths in 2007	Hazard mapping. Preventive campaigns and signs in the mazuku sites. Construction with structural measures
DR Congo/Virunga area (73)	Nyiragongo and Nyamulagira	Active	n.m.	> 800 000	n.m.	n.m.	Swelling of the pavement in buildings from Goma due to CO2 accumulation	n.e.	Dead animals (insects, birds, lizards, rats or snakes) are common. Dead elephants, lions, hippos, buffalo, hyenas, have also been found	Several deaths (a precise number is not available). Some refugees have used erroneously mazuku as shelters resulting in their death	Awareness campaigns on the risks of mazuku are frequently organized by the authorities
DR Congo/Virunga area (74)	Nyiragongo and Nyamulagira	Active	n.m.	5100	n.m.	1572	Buildings (indoor air)	n.e.	n.e.	n.e.	Mitigation actions shared with the local population: ventilate the rooms, elevate and move the beds away from the fractures, fill the cracks with sand and then cement. Contact authorities in case of symptoms (headaches)
DR Congo/Virunga area (75)	Nyiragongo and Nyamulagira	Active	n.m.	n.m.	n.m.	n.m.	n.e.	n.e.	n.e.	Deaths by asphyxia	Promote informative actions about "good practises" on how to face gas hazards. Delimit the hazardous places for land-use planning
Japan (76)	Hakkoda	Quiescent	n.m.	n.m.	178000	40000	n.e.	n.e.	Death animals	3 deaths by asphyxia in a topographic depression	-
New Zealand (77)	Rotorua	Quiescent	140000	> 600 000	n.m.	n.m.	Buildings (indoor air)	n.e.	Dead animals outdoor (birds) and indoor (cockroaches)	n.e.	Preventive measures during construction or during renovations (under-floor ventilation systems, installation of positive-pressure air conditioning, gas-proof butanol seal under-laying concrete floors). Development of multidisciplinary (epidemiological, geochemical, toxicological, social, cultural, engineering) studies to understand and reduce the gas hazards
